# Supplementary material for: High mutation rates limit evolutionary adaptation in Escherichia coli
Source: PLoS Genet. 2018 Apr 27;14(4):e1007324. doi: 10.1371/journal.pgen.1007324 (PMC5942850; doi:10.1371/journal.pgen.1007324)
Supplement: S1 Table — The columns are as follows: "Position" is the genomic coordinate of the SNP; "Ref" is the consensus ancestral sequence; "MRS", "MRM", "MRL", and " MRXL " display the SNPs in the each of the respective ancestral strains (a period means that the nucleotide is the same as in the consensus ancestral sequence); "Gene" is the name of the gene in or near which the SNP occurs; "SNP type" defines what effect the polymorphism may have (e.g., nonsynonymous, intergenic, noncoding); and "AA effect" is a SNP's effect on the protein sequence for SNPs occurring within protein-coding genes. SNPs occurring in intergenic regions are annotated with the nearest 5' and 3' genes. (XLSX) [file pgen.1007324.s016.xlsx]

## Sheet: S1
Position	Ref	MRS	MRM	MRL	MRXL	Gene	SNP type	AA effect
45500	T	.	.	.	C	fixX	nonsynonymous	V13A
52758	G	.	.	.	A	pdxA	nonsynonymous	T220M
64614	A	.	G	.	.	polB	synonymous	P389P
77005	C	.	.	.	T	sgrR	nonsynonymous	D99N
77031	A	.	.	.	G	sgrR	nonsynonymous	I90T
123186	T	.	.	.	C	aceE	nonsynonymous	I57T
123940	C	.	.	.	T	aceE	synonymous	S308S
149940	T	.	.	.	C	yadC	synonymous	L338L
156229	A	.	.	.	G	yadV/yadN	intergenic
202734	G	.	.	.	A	lpxA	nonsynonymous	D59N
206659	G	.	.	.	A	dnaE	nonsynonymous	A512T
210802	C	.	.	.	T	ldcC	nonsynonymous	A375V
224652	C	.	.	.	A	rrsH	noncoding
226014	A	.	.	.	G	rrlH	noncoding
226647	C	.	.	.	T	rrlH	noncoding
230753	C	.	.	.	T	yafC	nonsynonymous	M43I
231646	C	.	.	.	T	yafD	synonymous	G175G
231960	G	.	.	.	T	yafE	nonsynonymous	G12V
231980	G	.	.	.	A	yafE	nonsynonymous	A19T
232006	C	.	.	.	T	yafE	synonymous	A27A
232041	C	.	.	.	T	yafE	nonsynonymous	A39V
232075	A	.	.	.	T	yafE	synonymous	G50G
232171	A	.	.	.	T	yafE	synonymous	R82R
232234	T	.	.	.	C	yafE	synonymous	G103G
232401	C	.	.	.	T	yafE	nonsynonymous	A159V
233499	C	.	.	.	T	mltD	nonsynonymous	G153S
235046	A	.	.	.	G	yafS	synonymous	V77V
235055	C	.	.	.	T	yafS	synonymous	D80D
235187	C	.	.	.	G	yafS	synonymous	V124V
235208	C	.	.	.	T	yafS	synonymous	I131I
235214	T	.	.	.	A	yafS	nonsynonymous	F133L
235247	C	.	.	.	A	yafS	synonymous	R144R
235292	G	.	.	.	A	yafS	synonymous	Q159Q
235328	A	.	.	.	G	yafS	synonymous	L171L
235383	A	.	.	.	G	yafS	nonsynonymous	N190D
235457	T	.	.	.	C	yafS	synonymous	N214N
235532	G	.	.	.	A	yafS	synonymous	Q239Q
235670	C	.	.	.	T	rnhA	synonymous	L111L
235987	C	.	.	.	T	rnhA	nonsynonymous	E6K
236110	C	.	.	.	T	dnaQ	nonsynonymous	T15I
236435	T	.	.	.	C	dnaQ	synonymous	T123T
236483	C	.	.	.	T	dnaQ	synonymous	P139P
236516	T	.	.	.	C	dnaQ	synonymous	A150A
236549	G	.	.	.	A	dnaQ	synonymous	L161L
236978	T	.	.	C	.	aspV	noncoding
256692	T	.	.	.	C	frsA	nonsynonymous	W56R
257443	A	.	.	.	T	frsA	nonsynonymous	D306V
257856	A	.	.	.	G	crl	pseudogene
262830	T	.	.	.	A	proA/thrW	intergenic
264936	A	.	.	.	G	yafX	nonsynonymous	F91L
267435	G	.	.	.	A	yafZ	nonsynonymous	R191C
286006	G	.	.	.	A	yagG	synonymous	E204E
292035	C	.	.	.	T	yagJ	pseudogene
295752	T	.	.	.	C	intF	nonsynonymous	T449A
310794	A	.	.	.	G	ecpR	synonymous	R181R
315120	G	.	.	.	A	eaeH	pseudogene
318426	C	.	.	.	T	rclB	nonsynonymous	A48T
326545	C	.	.	T	.	betA	nonsynonymous	V235I
328914	A	.	.	.	G	betI	nonsynonymous	F141L
331388	C	.	.	.	T	betT	synonymous	S642S
335233	C	.	.	.	T	yahC/yahD	intergenic
351053	A	.	.	.	G	prpC	nonsynonymous	I348V
361813	G	.	.	.	A	lacA	synonymous	T16T
375320	A	.	.	.	G	mhpE/mhpT	intergenic
382972	C	.	.	.	T	yaiP	nonsynonymous	G322S
383653	T	.	.	.	C	yaiP	nonsynonymous	T95A
385473	G	.	.	A	.	tauA	nonsynonymous	S81N
393732	A	.	.	.	G	yaiT	pseudogene
401050	T	.	.	.	C	ddlA/iraP	intergenic
413127	T	.	.	.	C	sbcC	nonsynonymous	Q876R
416384	G	.	.	.	C	sbcD	nonsynonymous	A190G
485846	T	.	.	.	C	acrR	nonsynonymous	V29A
494283	G	.	.	.	A	ybaB	nonsynonymous	E70K
495648	A	.	.	.	G	htpG	nonsynonymous	T177A
499419	G	.	.	.	T	aes	nonsense	C185*
524465	T	.	.	.	C	rhsD	nonsynonymous	V402A
524488	G	.	.	.	A	rhsD	nonsynonymous	G410R
542325	G	.	.	.	A	glxK	synonymous	A146A
543920	C	.	.	.	T	allE	nonsynonymous	E43K
559623	A	.	G	.	.	sfmC	nonsynonymous	D217G
589923	G	.	.	.	A	nfrA	synonymous	A344A
594769	A	.	.	.	G	cusS	nonsynonymous	M1T
595429	A	.	.	.	G	cusR	synonymous	I5I
610810	T	.	.	.	C	fepA	nonsynonymous	Y562C
627162	G	.	.	.	A	entE	nonsynonymous	V365I
643426	T	.	.	.	C	ybdR/rnk	intergenic
655585	A	.	.	.	G	dcuC	synonymous	C128C
674334	A	.	.	.	G	leuS	synonymous	Y150Y
681022	C	.	.	.	T	djlC	nonsynonymous	L271F
682061	A	.	.	.	G	hscC	nonsynonymous	Y445H
682852	G	.	.	.	A	hscC	nonsynonymous	T181M
684104	C	.	.	.	T	rihA	synonymous	T103T
696610	T	.	.	.	C	glnV	noncoding
712100	A	.	.	.	G	ybfF	nonsynonymous	W235R
727072	T	.	.	.	C	kdpA	nonsynonymous	E554G
728855	A	.	.	.	G	kdpF/ybfA	intergenic
734658	A	.	.	.	G	rhsO	pseudogene
751927	T	.	.	.	C	ybgQ	synonymous	P81P
771395	G	.	.	.	A	mngB/cydA	intergenic
804592	A	.	.	.	G	ybhJ	nonsynonymous	N364D
835556	T	.	.	.	C	ybiB	synonymous	I103I
836841	C	.	.	.	T	ybiC	nonsynonymous	P164L
855263	T	.	.	.	C	ldtB	nonsynonymous	Y161C
865705	T	.	.	.	C	moeA	synonymous	V220V
878417	C	.	.	.	T	bssR	nonsynonymous	S57L
897890	A	.	.	.	G	potI	synonymous	K269K
901017	A	.	.	.	G	artM	nonsynonymous	V173A
913960	A	.	.	.	G	ybjE	nonsynonymous	*300Q
963105	A	.	.	.	G	rpsA	nonsynonymous	I371V
977912	A	.	.	.	G	mukB	synonymous	L529L
994955	A	.	.	.	G	ssuD	nonsynonymous	L345P
998171	A	.	.	.	G	elfA	nonsynonymous	T102A
1031064	A	.	.	.	G	yccA	nonsynonymous	C119R
1031373	T	.	.	.	C	yccA	nonsynonymous	S16G
1031597	T	.	.	.	C	yccA/serT	intergenic
1033187	A	.	.	.	G	hyaA	nonsynonymous	Q350R
1052058	A	.	.	.	G	ymcE	nonsynonymous	E71G
1059878	T	.	.	.	C	torA	nonsynonymous	V208A
1068053	G	.	.	.	A	wrbA/ymdF	intergenic
1071694	A	.	.	.	G	rutD	synonymous	G24G
1088613	T	.	.	.	C	pgaB	synonymous	V415V
1092926	G	.	.	.	A	ycdT	synonymous	L17L
1102657	C	.	.	.	T	csgD	synonymous	L180L
1104106	T	.	.	.	C	csgB	synonymous	A52A
1104846	T	.	.	.	C	csgA	nonsynonymous	S134P
1105083	A	.	.	.	G	csgC	synonymous	V41V
1109086	A	.	.	.	G	opgC/opgG	intergenic
1111074	A	.	.	.	G	opgH	nonsynonymous	D71G
1111425	A	.	.	.	G	opgH	nonsynonymous	Y188C
1134215	T	.	.	.	C	flgF	synonymous	A138A
1137634	G	.	.	.	A	flgJ	synonymous	L88L
1139728	G	.	.	.	C	flgK	nonsynonymous	A451P
1153008	C	.	.	.	T	fabF	nonsynonymous	A357V
1157176	G	.	.	.	A	ycfH	nonsynonymous	A134T
1157651	A	.	.	.	G	ycfH/ptsG	intergenic
1165050	G	.	.	.	A	nagZ	nonsynonymous	R319H
1168851	G	.	.	.	A	ycfQ/bhsA	intergenic
1173599	A	.	.	.	G	mfd	synonymous	F122F
1184467	T	.	.	.	C	potA	synonymous	E376E
1195900	G	.	.	.	A	icd	nonsynonymous	G260S
1203926	T	.	.	.	C	ymfM	synonymous	G35G
1209575	A	.	.	.	G	stfE	pseudogene
1219563	A	.	.	.	G	ymgF/ycgH	intergenic
1230145	A	.	.	.	G	hlyE	nonsynonymous	Y84H
1237416	A	.	.	.	G	ycgB/dadA	intergenic
1252470	G	.	.	.	A	dhaR	nonsynonymous	A469T
1258698	G	.	.	.	A	pth/ychH	intergenic
1260626	A	.	.	.	G	dauA	nonsynonymous	Y60H
1261836	C	.	.	.	T	prs	nonsynonymous	E14K
1266146	A	.	.	.	G	prmC	nonsynonymous	E18G
1269383	T	.	.	.	G	ldrA/ldrB	intergenic
1270057	C	.	.	.	T	ldrB/ldrC	intergenic
1291766	A	.	.	.	G	galU	nonsynonymous	I104V
1307877	A	.	.	.	G	clsA	nonsynonymous	W257R
1317066	G	.	.	.	A	trpA	nonsynonymous	P53S
1318226	T	.	.	.	C	trpB	nonsynonymous	N64D
1331216	A	.	.	.	G	topA	nonsynonymous	K57E
1344707	A	.	.	.	G	yciZ/gmr	intergenic
1355465	A	.	.	.	G	sapB	synonymous	I2I
1370888	T	.	.	.	C	ycjM	nonsynonymous	Y225H
1381406	A	.	.	.	G	ycjV	pseudogene
1385945	C	.	.	.	T	ycjF	synonymous	S145S
1391914	A	.	.	.	G	ycjY/pgrR	intergenic
1420754	T	.	.	.	C	ydaT	nonsynonymous	V24A
1422086	A	.	.	.	G	ydaV	nonsynonymous	Q35R
1424600	A	.	.	.	G	trkG	synonymous	R273R
1443512	A	.	.	.	G	ydbH	synonymous	Q154Q
1466432	A	.	.	.	G	ydbA	pseudogene
1466438	T	.	G	.	G	ydbA	pseudogene
1466579	G	.	.	.	C	ydbA	pseudogene
1467548	T	.	.	.	C	ydbA	pseudogene
1484447	C	.	.	.	T	hrpA	nonsense	Q463*
1493802	A	.	.	.	G	trg	nonsynonymous	T445A
1495972	A	.	.	.	G	ydcJ	nonsynonymous	T229A
1520940	G	.	.	.	A	mcbR/yncD	intergenic
1523163	A	.	.	.	G	yncD/yncE	intergenic
1545455	T	.	.	.	C	yddK	pseudogene
1551069	G	.	.	.	A	fdnH	synonymous	L203L
1568668	C	.	.	.	T	yddW	synonymous	S52S
1582503	T	.	.	.	C	ydeN	nonsynonymous	S8G
1583639	T	.	.	.	C	ydeO	nonsynonymous	N17D
1587788	C	.	.	.	T	ydeQ/ydeR	intergenic
1595717	G	.	.	.	A	yneO	pseudogene
1599319	A	.	.	.	G	lsrK	synonymous	N297N
1621530	G	.	.	.	A	ydeE	nonsynonymous	A67T
1646011	A	.	.	.	G	ydfV	nonsynonymous	K39E
1650385	A	.	.	.	G	ydfE	pseudogene
1659185	T	.	.	.	C	ynfE	nonsynonymous	C373R
1673625	A	.	.	.	T	mdtJ/tqsA	intergenic
1688644	T	.	.	.	C	manA	synonymous	Y23Y
1697666	C	.	.	.	T	hdhA	synonymous	L125L
1704915	A	.	.	.	C	blr/cnu	intergenic
1708946	A	.	.	.	G	rsxC	synonymous	P676P
1713331	T	.	.	C	.	dtpA	nonsynonymous	V188A
1724216	T	.	.	.	C	sodC	nonsynonymous	H147R
1745259	G	.	.	.	A	ydhQ	nonsynonymous	A290V
1747316	A	.	.	.	G	ydhS	nonsynonymous	I62M
1750292	T	.	.	.	C	ydhU	synonymous	P19P
1763474	A	.	.	.	G	sufB	nonsynonymous	L179P
1776016	T	.	.	.	C	ydiF	nonsynonymous	F144L
1833152	T	.	.	.	C	xthA	nonsynonymous	V242A
1849683	G	.	.	.	A	sppA	nonsynonymous	D283N
1855661	T	.	.	.	C	ydjG	nonsynonymous	Q104R
1879646	A	.	.	.	G	yeaR	synonymous	A101A
1917701	G	.	.	.	T	yebT	synonymous	T64T
1924082	C	.	.	.	G	yebZ	nonsynonymous	W170C
1941625	A	.	.	.	G	mepM	nonsynonymous	I4T
1947683	C	.	.	.	T	yebC	nonsynonymous	A157T
1963329	T	.	.	.	C	flhA	synonymous	L574L
1995517	C	.	.	.	T	uvrY/yecF	intergenic
1999455	A	.	.	.	G	dcyD	nonsynonymous	F9S
2007400	C	.	.	.	T	amyA	synonymous	D415D
2012918	T	.	.	.	C	fliE	nonsynonymous	S33G
2018029	G	.	.	.	A	fliJ	nonsynonymous	M28I
2029433	C	.	.	.	T	yedI/yedA	intergenic
2054114	A	.	.	.	G	shiA	nonsynonymous	K158E
2056355	A	.	.	.	G	amn	nonsynonymous	H432R
2058548	A	.	.	.	T	yeeO	nonsynonymous	D381E
2058694	T	.	.	.	C	yeeO	nonsynonymous	T333A
2059366	T	.	.	.	C	yeeO	nonsynonymous	K109E
2063023	T	.	.	C	.	ldtA	nonsynonymous	N101D
2076998	T	.	.	.	C	yeeT	nonsynonymous	F61S
2077770	G	.	.	.	A	cbtA	nonsynonymous	E68K
2092244	T	.	.	.	C	hisD	nonsynonymous	L383P
2094840	C	.	.	.	T	hisH	synonymous	D102D
2111945	T	.	.	.	C	rfbD	nonsynonymous	Q11R
2171781	T	.	.	.	C	gatR/gatD	intergenic
2197034	T	.	.	.	C	yehH	pseudogene
2204359	T	.	.	.	C	yehK/yehL	intergenic
2217300	A	.	.	.	G	yehX	synonymous	S36S
2223446	T	.	.	.	C	dld	nonsynonymous	V421A
2239265	A	.	.	.	G	mglA	nonsynonymous	S9P
2250003	A	.	.	.	G	yeiH	nonsynonymous	Q96R
2285760	T	.	.	.	C	yejM	nonsynonymous	F462S
2287817	C	.	.	.	T	yejO	pseudogene
2294969	C	.	.	.	T	ccmE	nonsynonymous	E138K
2304537	A	.	.	.	G	eco/mqo	intergenic
2307268	A	.	.	.	G	yojI	synonymous	L450L
2313676	C	.	.	.	T	rcsD	synonymous	R63R
2328221	G	.	.	.	A	yfaQ	nonsynonymous	A526V
2331922	A	.	.	.	G	yfaS	pseudogene
2361531	A	.	.	T	.	rhmR	nonsynonymous	N227K
2371838	A	.	.	.	G	arnT	nonsynonymous	K311E
2378293	C	.	.	.	T	menD	nonsynonymous	G323R
2385102	G	.	.	.	A	yfbK	synonymous	R207R
2394843	C	.	.	.	T	nuoL	nonsynonymous	M68I
2395426	G	.	.	.	A	nuoJ	synonymous	H157H
2412956	G	.	.	.	A	yfbV	synonymous	L59L
2417027	C	.	.	.	T	pta/yfcC	intergenic
2443174	A	.	.	.	G	mnmC	nonsynonymous	T471A
2447315	C	.	.	.	T	aroC	synonymous	S53S
2454060	A	.	.	.	G	yfcU	pseudogene
2469769	C	.	.	.	T	gtrS	synonymous	C213C
2477374	G	.	.	.	A	dsdC	synonymous	L86L
2516100	T	.	.	.	A	yfeA	nonsynonymous	N578I
2529052	C	.	.	.	T	ligA	synonymous	V375V
2547598	T	.	.	.	A	murP	nonsynonymous	I309N
2550208	G	.	.	.	A	yfeX	nonsynonymous	A113V
2556150	A	.	.	.	G	eutL	nonsynonymous	V84A
2582269	T	.	.	.	C	ypfG	nonsynonymous	D170G
2592903	T	.	.	.	C	ypfN	nonsynonymous	F48L
2599567	T	.	.	.	A	dapA	nonsynonymous	D65V
2621449	A	.	.	.	G	purM	nonsynonymous	I85V
2635862	C	.	.	T	.	yfgJ/der	intergenic
2636036	A	.	.	.	G	der	nonsynonymous	Y441H
2659170	C	.	.	.	T	hscB	nonsynonymous	E100K
2674905	T	.	.	.	A	yphC	nonsynonymous	D286V
2713560	T	.	.	.	A	srmB	nonsynonymous	I222N
2724911	T	.	.	.	C	kgtP	nonsynonymous	N279S
2741328	C	.	.	.	T	aroF/yfiL	intergenic
2755234	G	.	.	.	A	smpB	synonymous	A113A
2763645	G	.	.	.	A	yfjL	synonymous	I503I
2767212	A	.	.	.	G	rnlB	nonsynonymous	T77A
2774817	A	.	.	.	G	yfjW	nonsynonymous	I500M
2787569	A	.	.	.	G	ygaQ	pseudogene
2787935	A	.	.	.	G	ygaQ	pseudogene
2797934	T	.	.	.	C	ygaP	nonsynonymous	F139L
2809558	A	.	.	.	G	ygaY/ygaZ	intergenic
2814461	C	.	T	.	T	luxS	synonymous	L91L
2818145	T	.	.	.	C	argZ/argY	intergenic
2818388	T	.	.	.	C	argY/argV	intergenic
2818471	T	.	.	G	.	argY/argV	intergenic
2839062	T	.	.	.	C	ascG	nonsynonymous	N68S
2856543	A	.	.	.	G	ygbA	synonymous	H88H
2867182	T	.	.	.	C	rpoS	nonsynonymous	N124D
2896697	A	.	.	.	G	ygcS	nonsynonymous	W392R
2901763	G	.	.	.	A	yqcE	nonsense	W391*
2904384	T	.	.	.	C	ygcE/queE	intergenic
2922079	C	.	.	.	T	gudP	nonsynonymous	A8T
2923108	G	.	.	.	A	truC	nonsynonymous	T226I
2924514	T	.	.	.	G	yqcC/syd	intergenic
2933608	C	.	.	.	T	fucA	synonymous	A27A
2946738	A	.	.	.	G	mltA	synonymous	R147R
2966537	T	.	.	.	C	ptsP	nonsynonymous	N633S
2973806	A	.	.	.	G	lplT	synonymous	V19V
2979305	A	.	.	.	G	lysR	synonymous	E95E
2980138	A	.	.	.	G	ygeA	synonymous	C166C
3001133	T	.	.	.	C	xdhA	synonymous	V263V
3014708	A	.	.	.	G	yqeC	nonsynonymous	V117A
3016760	A	.	.	.	G	ygfK	nonsynonymous	H234R
3024442	A	T	.	.	.	xanQ	nonsynonymous	H31L
3033103	A	.	.	.	G	idi	synonymous	G13G
3055726	C	.	.	.	T	zapA	nonsense	Q39*
3073879	A	.	.	.	G	epd/yggC	intergenic
3079422	G	.	.	.	A	cmtB/tktA	intergenic
3086365	T	.	.	.	C	yqgC	nonsynonymous	V60A
3088369	T	.	.	C	.	galP	nonsynonymous	F29S
3092186	A	.	.	.	G	gshB	synonymous	E103E
3109446	A	.	.	.	G	speC/yqgA	intergenic
3126029	T	.	.	.	A	glcE	nonsynonymous	E165V
3127832	G	.	.	.	A	glcD	nonsense	Q64*
3140287	A	.	.	.	G	hybF	nonsynonymous	V11A
3181377	A	.	.	.	G	ygiC	synonymous	K319K
3181488	G	.	.	.	A	ygiC	synonymous	V356V
3182113	T	.	.	.	A	ygiD	nonsynonymous	I99F
3204913	T	.	.	.	C	plsY	nonsynonymous	Y74H
3207549	G	.	C	.	C	ttdB	nonsynonymous	G60A
3240637	G	.	.	.	A	sstT	nonsynonymous	V232M
3252712	C	.	.	.	T	yhaH/yhaI	intergenic
3270546	T	.	.	.	C	yhaC/garK	intergenic
3273827	T	.	.	.	C	garP	nonsynonymous	K361E
3285340	A	.	.	.	G	agaC	nonsynonymous	Y219C
3297481	A	.	.	.	G	yraQ	nonsynonymous	W220R
3300761	T	.	.	.	C	yhbT	synonymous	E172E
3312071	A	.	.	.	G	truB	nonsynonymous	L236S
3315522	T	.	.	.	C	infB	nonsynonymous	M165V
3315689	T	.	.	.	C	infB	nonsynonymous	Q109R
3334090	C	.	.	.	T	ispB	synonymous	G127G
3335834	A	.	.	.	G	murA	synonymous	L221L
3345322	A	.	.	.	G	rpoN	synonymous	Q202Q
3378445	A	.	.	.	G	rplM	synonymous	R69R
3380888	T	.	.	.	A	degQ	nonsynonymous	V49E
3400924	A	.	.	.	G	mreB	nonsynonymous	V55A
3411220	A	.	.	.	G	dusB	nonsynonymous	E314G
3430063	A	.	.	.	G	aroE	nonsynonymous	V259A
3440996	G	.	.	.	A	rpoA	nonsynonymous	R12C
3453638	T	.	.	.	C	gspB	nonsynonymous	D97G
3462248	T	.	.	.	C	gspI	nonsynonymous	L92P
3469095	G	.	.	.	A	chiA	synonymous	A253A
3483226	G	.	.	.	A	yheT	nonsynonymous	A9T
3498466	C	.	.	.	T	cysG	synonymous	D213D
3505799	C	.	.	.	T	yhfS	synonymous	A74A
3508357	C	.	.	.	T	php	synonymous	V78V
3554734	G	.	.	.	A	malT	synonymous	T550T
3559533	G	.	.	.	A	rtcR	nonsynonymous	M422I
3574183	T	.	.	.	C	asd	synonymous	K232K
3587571	C	.	.	.	T	ugpQ	synonymous	A181A
3592009	T	.	.	.	C	ugpB	nonsynonymous	D106G
3597392	T	.	.	.	C	livK	nonsynonymous	N57D
3600373	G	.	.	.	A	rpoH	synonymous	F137F
3647563	C	.	T	.	.	gor	nonsynonymous	A422V
3647566	T	.	.	.	C	gor	nonsynonymous	L423P
3647670	T	.	.	.	C	gor/dinQ	intergenic
3654612	T	.	.	.	C	slp/dctR	intergenic
3656127	A	.	.	.	G	hdeB	nonsynonymous	W56R
3672668	G	.	.	.	A	yhjC	synonymous	Q85Q
3689864	T	.	.	.	C	bcsZ	nonsynonymous	K133R
3695957	C	.	.	.	T	bcsQ	pseudogene
3704370	T	.	.	.	C	dppC	nonsynonymous	D131G
3708359	T	.	.	.	C	dppA/proK	intergenic
3715116	C	.	.	.	T	bisC	nonsynonymous	A427T
3736638	T	.	.	.	C	bax	synonymous	K180K
3760948	G	.	.	.	A	selA	nonsynonymous	A101V
3761735	T	.	.	.	C	yibF	nonsynonymous	N74S
3768522	G	.	.	.	A	yibG	nonsynonymous	A116T
3771098	G	A	.	.	.	yibH	synonymous	L94L
3773508	A	.	.	.	T	mtlA	nonsynonymous	I410F
3791331	G	.	.	.	A	tdh	synonymous	S5S
3809452	G	.	.	.	A	waaA	nonsynonymous	V305I
3816321	C	.	.	.	T	rph	pseudogene
3830024	C	.	.	.	T	xanP	synonymous	I360I
3833891	A	.	.	.	G	yicI	nonsynonymous	V216A
3875538	A	.	.	C	C	yidX	nonsynonymous	A34E
3900148	T	.	.	.	C	yieL	nonsynonymous	I144V
3901589	T	.	.	.	C	bglH	nonsynonymous	D211G
3922711	G	.	.	.	A	atpI/rsmG	intergenic
3924490	C	.	.	.	T	mnmG	nonsynonymous	A382T
3951389	T	.	.	.	C	ilvG	pseudogene
3953087	G	.	.	.	A	ilvE	nonsynonymous	E202K
3973369	A	.	.	.	G	rffG	nonsynonymous	H283R
3995838	T	.	.	.	C	yigA	nonsynonymous	F86L
3998005	A	.	.	.	G	uvrD	nonsynonymous	D8G
4021803	G	.	.	.	A	ubiB	nonsynonymous	M526I
4080131	T	.	.	.	C	yiiF/fdhE	intergenic
4081016	A	.	.	.	G	fdhE	synonymous	H71H
4101018	C	.	.	.	T	sodA	nonsynonymous	T70I
4114205	C	.	.	.	T	fpr	nonsynonymous	V90M
4116474	G	.	.	.	A	glpK	nonsynonymous	A250V
4122035	T	.	.	.	C	hslV	nonsynonymous	T85A
4125831	T	.	.	.	C	priA	nonsynonymous	Y327C
4145051	C	.	.	.	T	pflD	nonsense	Q353*
4148946	A	.	.	.	G	eptC	synonymous	V440V
4190050	C	.	.	.	A	yjaZ	nonsynonymous	R89S
4194683	A	.	.	.	T	thiC	nonsynonymous	Y473N
4199242	A	.	.	.	T	nfi	synonymous	P151P
4205735	T	.	.	.	A	purD	nonsynonymous	D66V
4227073	T	.	.	.	C	metH	synonymous	D1082D
4227239	G	.	.	.	A	metH	nonsynonymous	G1138S
4230848	A	.	.	.	G	rluF	synonymous	K165K
4236258	A	.	.	.	G	yjbE/yjbF	intergenic
4236812	G	.	.	.	A	yjbF	nonsynonymous	S184N
4241938	T	.	.	.	C	xylE	nonsynonymous	E106G
4250135	T	.	.	.	A	malM	nonsynonymous	D194E
4256562	G	.	.	.	A	plsB/dgkA	intergenic
4261709	G	.	.	.	C	dusA	nonsynonymous	S14T
4276104	T	.	.	.	C	yjcC	nonsynonymous	Y212H
4317983	T	.	.	G	.	phnL/phnK	intergenic
4324913	G	.	.	.	A	phnC	nonsynonymous	R85C
4328230	T	.	.	.	C	crfC	nonsynonymous	F366L
4328985	G	.	.	.	A	crfC	synonymous	S617S
4331189	C	.	T	.	.	proP	nonsynonymous	H230Y
4332375	T	.	.	.	C	basS	nonsynonymous	K300E
4333372	A	.	.	.	G	basR	synonymous	H193H
4342315	G	.	.	.	A	melA	synonymous	E135E
4346181	A	.	.	.	G	fumB	synonymous	R382R
4353881	T	.	.	.	C	lysU	synonymous	E279E
4361388	T	.	.	.	C	cadC	nonsynonymous	T183A
4368054	G	.	.	.	A	aspA	nonsense	Q92*
4392997	G	A	.	.	.	queG	synonymous	V357V
4393552	G	A	.	.	.	queG	synonymous	F172F
4396373	C	T	.	.	.	amiB	synonymous	T103T
4396772	T	C	.	.	.	amiB	synonymous	F236F
4397769	G	.	A	.	A	mutL	nonsynonymous	A120T
4400254	T	C	.	.	.	miaA/hfq	intergenic
4410286	A	.	.	.	G	yjfI	nonsynonymous	I52V
4421030	A	.	.	.	T	ulaA	nonsynonymous	I351F
4432225	A	.	.	.	G	ytfF	nonsynonymous	Y278H
4436538	C	.	.	.	T	cpdB	nonsynonymous	A10T
4445029	G	.	.	.	A	tamB	synonymous	E306E
4450134	T	.	.	.	A	ytfQ	nonsynonymous	I58N
4455526	T	.	.	.	C	fbp	synonymous	A28A
4465157	A	.	.	.	G	treB	nonsynonymous	W342R
4474126	G	.	.	.	A	bdcR	synonymous	M1M
4475837	G	.	.	.	A	yjgL	nonsynonymous	G134E
4482624	A	.	.	G	.	valS	nonsynonymous	V405A
4512534	C	.	.	.	T	fecC	synonymous	T292T
4526696	T	.	.	.	C	sgcR	nonsynonymous	T65A
4552505	C	.	.	.	T	uxuA	synonymous	F290F
4556457	T	.	.	.	C	yjiC/iraD	intergenic
4559162	G	.	.	.	A	iadA	nonsynonymous	A122V
4564544	T	.	.	.	C	yjiL	nonsynonymous	E49G
4619927	C	.	.	.	T	deoB	nonsynonymous	P109S
4623738	T	.	.	.	C	lplA	nonsynonymous	K127R
4638743	A	.	.	.	G	creD	nonsynonymous	D189G
